# Supplementary material for: Multicolor Histochemical Staining for Identification of Mineralized and Non-Mineralized Musculoskeletal Tissue: Immunohistochemical and Radiological Validation in Decalcified Bone Samples
Source: Bioengineering (Basel). 2022 Sep 21;9(10):488. doi: 10.3390/bioengineering9100488 (PMC9598171; doi:10.3390/bioengineering9100488)
Supplement: Supplementary file 1 [file bioengineering-09-00488-s001.zip]

Archive with 1 entries (1 files):
- bioengineering-1892179-supplementary.pdf
